# Supplementary material for: Gene Structure-Based Homology Search Identifies Highly Divergent Putative Effector Gene Family
Source: Genome Biol Evol. 2022 May 9;14(6):evac069. doi: 10.1093/gbe/evac069 (PMC9168663; doi:10.1093/gbe/evac069)
Supplement: evac069_Supplementary_Data [file evac069_supplementary_data.zip]

Archive with 5 entries (5 files):
- Figures_supplementary.pdf
- S6_RNAseq_SRA_accessions.xlsx
- supplemental_tables.xlsx
- Supplementary Figure Legends.pdf
- Supplementary Tables.pdf
