# Supplementary material for: Gene Structure-Based Homology Search Identifies Highly Divergent Putative Effector Gene Family
Source: Genome Biol Evol. 2022 May 9;14(6):evac069. doi: 10.1093/gbe/evac069 (PMC9168663; doi:10.1093/gbe/evac069)
Supplement: evac069_Supplementary_Data [file evac069_supplementary_data.zip › S6_RNAseq_SRA_accessions.xlsx]

## Sheet: Acyrthosiphon pisum
Accession #
SRR9160188
SRR9160189
SRR9160190
SRR1825369
SRR1825370
SRR1825371
SRR1825372
SRR1825373
SRR1825374
SRR7037541
SRR7037542
SRR7037543
SRR7037544
SRR924118
SRR924106
SRR8491981
SRR8491980
SRR8491979
SRR8491978
SRR8491977
SRR8491976
SRR2182090
SRR1793299

## Sheet: Aphis gossypi
Accession #
DRR083619
DRR083620
DRR083621
DRR083622
DRR083623
DRR083624
DRR083625
DRR083626
DRR083627
DRR083628
DRR083629
DRR083630
DRR083631
DRR083632
DRR083633
DRR083634
DRR083635
DRR083636
ERR1725379
ERR1725380
ERR1725381
ERR1725382
ERR1725383
ERR1725384
SRR2181872
SRR2181873
SRR2181874
SRR2181876
SRR1257338
SRR1554391
SRR1257339
SRR1257340
SRR1813819
SRR1813826
SRR1813821
SRR2895287
SRR2895295
SRR2895296
SRR2903113
SRR2903727
SRR2904022
SRR3097986
SRR4034145
SRR4384533
SRR766758
SRR766759
SRR946917
SRR953583

## Sheet: Bemisia tabaci
Accession #
DRR018506
ERR1337894
ERR1337895
ERR1337896
ERR1337897
ERR1337898
ERR1337899
ERR1337900
ERR1337901
ERR1337902
ERR1337903
ERR1337904
ERR1337905
ERR1337906
ERR1337907
ERR1337908
ERR3486563
ERR3486564
ERR3486565
ERR3486566
ERR3486567
ERR3486568
ERR3486569
ERR3486570
ERR3486571
ERR3486572
ERR3486573
ERR3486574
ERR3486575
ERR3486576
ERR3486577
ERR3486578
ERR3486579
ERR3486580
ERR3486581
ERR3486582
ERR3486583
ERR3486584
ERR3486585
ERR3486586
ERR3486760
ERR3486761
ERR3486762
ERR3486763
ERR3486764
ERR3486765
ERR3486766
ERR3486767
ERR3486768
ERR3486780
ERR3486824
ERR3486940
SRR039231
SRR062575
SRR1159208
SRR1159209
SRR1159210
SRR1523522
SRR1930109
SRR1943311
SRR2001504
SRR2168747
SRR2168751
SRR2174309
SRR2174310
SRR2174311
SRR2174312
SRR2174316
SRR2174318
SRR2174322
SRR2174324
SRR2174325
SRR2174326
SRR2619082
SRR2619086
SRR2619087
SRR2895290
SRR2895294
SRR316271
SRR3179621
SRR3179624
SRR3179625
SRR3179627
SRR3179628
SRR3179630
SRR3179632
SRR3179636
SRR3179637
SRR3179639
SRR3179640
SRR3179641
SRR3179644
SRR3179949
SRR3179950
SRR3179952
SRR3179954
SRR3179958
SRR3179959
SRR3179978
SRR3179979
SRR3179981
SRR3179982
SRR3179983
SRR3179984
SRR3179986
SRR3179987
SRR3179989
SRR3179991
SRR3179993
SRR3179994
SRR3179995
SRR3179997
SRR3180024
SRR3180025
SRR3180027
SRR3180029
SRR4039449
SRR4039450
SRR4293724
SRR4293725
SRR4293727
SRR4293728
SRR4293729
SRR4293730
SRR4293731
SRR4293732
SRR4293733
SRR4293734
SRR4293735
SRR4293736
SRR4293737
SRR4293739
SRR4293740
SRR4293741
SRR4293742
SRR4293743
SRR4293744
SRR4293745
SRR4293746
SRR4293747
SRR4293748
SRR4293749
SRR4293750
SRR4293751
SRR4293752
SRR4293753
SRR4293754
SRR4293755
SRR4293756
SRR4293757
SRR4293758
SRR4293759
SRR4334672
SRR4334673
SRR4334674
SRR4426099
SRR4426100
SRR4426101
SRR4426102
SRR4426103
SRR4426104
SRR4426105
SRR4426106
SRR4426107
SRR4426108
SRR4426109
SRR4426110
SRR4426111
SRR4426112
SRR4426113
SRR4426114
SRR4426115
SRR4426116
SRR4426117
SRR4426118
SRR4426119
SRR4426120
SRR4426121
SRR4426122
SRR453538
SRR453539
SRR453540
SRR453541
SRR453542
SRR453543
SRR453544
SRR453545
SRR5010608
SRR5086009
SRR5086010
SRR5109958
SRR5110306
SRR5723126
SRR6117407
SRR6313813
SRR6313814
SRR6313815
SRR7227112
SRR7227113
SRR7227114
SRR7227115
SRR7227116
SRR7227117
SRR7227118
SRR7227119
SRR7227120
SRR7227121
SRR7829902
SRR7829903
SRR7829904
SRR7829905
SRR7829906
SRR7829907
SRR7829908
SRR7829909
SRR835756
SRR835757
SRR835869
SRR5110307
SRR4293726

## Sheet: Cinara cedri
Accession #
ERR3447770

## Sheet: Daktulosphaira vitifoliae
Accession #
SRR2294730
SRR2294731
SRR2294732
SRR2294733
SRR2294734
SRR2051480
SRR9621859
SRR10013518
SRR10013519
SRR10013520
SRR10013521
SRR10013522

## Sheet: Diaphorina citri
Accession #
SRR10915943
SRR10915944
SRR10915945
SRR11801814
SRR11801815
SRR11801816
SRR11801817
SRR11801818
SRR11801819
SRR11801820
SRR11801821
SRR11802723
SRR11802724
SRR11802725
SRR11805276
SRR11805277
SRR11805278
SRR11805279
SRR11805280
SRR11805281
SRR6965165
SRR6965166
SRR6965168
SRR6965169
SRR6965173
SRR6965174
SRR6965176
SRR11822605
SRR11822606
SRR11822607
SRR11822608
SRR11822609
SRR11822610
SRR11822611
SRR11822612
SRR11822613
SRR11822614
SRR11822615
SRR11822616
SRR11822617
SRR11822618
SRR11822619
SRR6965165
SRR6965166
SRR6965168
SRR6965169
SRR6965173
SRR6965174
SRR6965176
SRR6965167
SRR6965170
SRR6965171
SRR6965172
SRR6965175

## Sheet: Diuraphis noxia
Accession #
SRR3038323
SRR3038324
SRR3038333
SRR3038334
SRR3038335
SRR3038336
SRR3038337
SRR3038338
SRR3038339

## Sheet: Eriosoma lanigerum
Accession #
SRR11515469
SRR11516642

## Sheet: Ericerus pela
Accession #
SRR7188757
SRR7188758
SRR9617901
SRR9617902
SRR9617903
SRR9617904
SRR9617905
SRR9617906
SRR9617907
SRR9617908
SRR9617909
SRR9617910
SRR9617911
SRR9617912
SRR9617913
SRR9617914
SRR9617915
SRR9617916
SRR9617917
SRR9617918

## Sheet: Hormaphis cornu
Accession #
SRR11428787
SRR11428786
SRR11428769
SRR11428758
SRR11428747
SRR11428736
SRR11428725
SRR11428714
SRR11428779
SRR11428778
SRR11428785
SRR11428783
SRR11428777
SRR11428776
SRR11428775
SRR11428774
SRR11428773
SRR11428772
SRR11428771
SRR11428770
SRR11428768
SRR11428767
SRR11428766
SRR11428765
SRR11428764
SRR11428763
SRR11428762
SRR11428761
SRR11428760
SRR11428759
SRR11428757
SRR11428756
SRR11428755
SRR11428754
SRR11428753
SRR11428752
SRR11428751
SRR11428750
SRR11428749
SRR11428748
SRR11428746
SRR11428745
SRR11428744
SRR11428743
SRR11428742
SRR11428741
SRR11428740
SRR11428739
SRR11428738
SRR11428737
SRR11428735
SRR11428734
SRR11428733
SRR11428732
SRR11428731
SRR11428730
SRR11428729
SRR11428728
SRR11428727

[truncated: 11 more sheets: Laodelphax striatella, Maconellicoccus hirsutus, Melanaphis sacchari, Myzus persicae, Nilaparvata lugens, Pachypsylla venusta, Pentalonia nigronervosa, Phenacoccus solenopsis, Rhopalosiphum maidis, Sipha flava, Trialeurodes vaporariorum]
