# Supplementary material for: Gene Structure-Based Homology Search Identifies Highly Divergent Putative Effector Gene Family
Source: Genome Biol Evol. 2022 May 9;14(6):evac069. doi: 10.1093/gbe/evac069 (PMC9168663; doi:10.1093/gbe/evac069)
Supplement: evac069_Supplementary_Data [file evac069_supplementary_data.zip › supplemental_tables.xlsx]

## Sheet: Hcor_RNA
Sample ID	Accession #
1st_I_FundSG	SRR11428787
1st_II_FundSG	SRR11428786
1st_III_FundSG	SRR11428769
early2nd_I_FundSG	SRR11428758
early2nd_II_FundSG	SRR11428747
early2nd_III_FundSG	SRR11428736
late2nd_I_FundSG_rep1	SRR11428725
late2nd_II_FundSG_rep1	SRR11428714
late2nd_III_FundSG_rep1	SRR11428779
late2nd_IV_FundSG	SRR11428778
late2nd_V_FundSG	SRR11428785
late2nd_VI_FundSG	SRR11428783
3rd_I_FundSG	SRR11428777
3rd_II_FundSG	SRR11428776
3rd_III_FundSG	SRR11428775
4th_I_FundSG	SRR11428774
4th_II_FundSG	SRR11428773
4th_III_FundSG	SRR11428772
adult_I_FundSG	SRR11428771
adult_II_FundSG	SRR11428770
adult_III_FundSG	SRR11428768
whole_1st_I	SRR11428767
whole_early2nd_I_Fund	SRR11428766
whole_late2nd_I_Fund	SRR11428765
whole_v_late2nd_I_Fund	SRR11428764
whole_3rd_I_Fund	SRR11428763
whole_3rd_II_Fund	SRR11428762
whole_4th_I_Fund	SRR11428761
whole_adult_I_Fund	SRR11428760
2nd_gen_1stinst_SG1	SRR11428759
2nd_gen_1stinst_SG2	SRR11428757
2nd_gen_1stinst_SG3	SRR11428756
2ndgen_3rdinst_sg_I_1	SRR11428755
2ndgen_3rdinst_sg_II_1	SRR11428754
2ndgen_3rdinst_sg_III_1	SRR11428753
2ndgen_3rdinst_whole_I_1	SRR11428752
2ndgen_3rdinst_whole_II_1	SRR11428751
2ndgen_3rdinst_whole_III_1	SRR11428750
2nd_gen_Ad_SG4	SRR11428749
2nd_gen_Ad_SG5	SRR11428748
2nd_gen_Ad_SG6	SRR11428746
ex_bet_AdSG8	SRR11428745
ex_bet_4thSG9	SRR11428744
ex_bet_4thSG10	SRR11428743
ex_bet_AdSG11	SRR11428742
ex_bet_AdSG12	SRR11428741
ex_bet_AdSG13	SRR11428740
ex_bet_nymphs_15	SRR11428739
ex_bet_nymphs_16	SRR11428738
sex_SG_19_1	SRR11428737
sex_SG_19_2	SRR11428735
sex_SG_19_3	SRR11428734
sex_SG_19_4	SRR11428733
sex_SG_19_5	SRR11428732
D02	SRR11428731
E02	SRR11428730
F02	SRR11428729
G02	SRR11428728
H02	SRR11428727

## Sheet: Tnig_RNA
Sample ID	Collection	Collection	Stage	Generation	Organ	Library	Sequencing	# Reads	Accession #
	Date	Location				Prep	Method			ignore these two columns for final table prep
						Method				16ix19	18x19
Fund_SG_2	2019-04-22	VA, USA		1	SG	WGB	Illumina PE150	8475508, 5308849		8475508	5308849	13784357
Fund_SG_4	2019-04-22	VA, USA		1	SG	WGB	Illumina PE150	6087930, 6250323		6087930	6250323	12338253
Fund_SG_5	2019-04-22	VA, USA		1	SG	WGB	Illumina PE150	7474183, 7147731		7474183	7147731	14621914
Fund_Carc_2	2019-04-22	VA, USA		1	Carcass	WGB	Illumina PE150	6208251, 6194859		6208251	6194859	12403110
Fund_Carc_4	2019-04-22	VA, USA		1	Carcass	WGB	Illumina PE150	7453030, 6095776		7453030	6095776	13548806
Fund_Carc_5	2019-04-22	VA, USA		1	Carcass	WGB	Illumina PE150	8399343, 7332616		8399343	7332616	15731959
2ndGen_SG_2_1	2019-04-22	VA, USA		2	SG	WGB	Illumina PE150	6902051, 7037142		6902051	7037142	13939193
2ndGen_SG_2_2	2019-04-22	VA, USA		2	SG	WGB	Illumina PE150	6888742, 6997123		6888742	6997123	13885865
2ndGen_SG_2_3	2019-04-22	VA, USA		2	SG	WGB	Illumina PE150	6049169, 6696157		6049169	6696157	12745326
Fund_SG_2	RNAseq of Tetraneura nigriabdominalis: Fund_SG_2				Sample_Tnig_16ix19_Fund_SG_2_1.fastq.gz	Sample_Tnig_16ix19_Fund_SG_2_2.fastq.gz	Sample_Tnig_18x19_Fund_SG_2_1.fastq.gz	Sample_Tnig_18x19_Fund_SG_2_2.fastq.gz
Fund_SG_4	RNAseq of Tetraneura nigriabdominalis: Fund_SG_4				Sample_Tnig_16ix19_Fund_SG_4_1.fastq.gz	Sample_Tnig_16ix19_Fund_SG_4_2.fastq.gz	Sample_Tnig_18x19_Fund_SG_4_1.fastq.gz	Sample_Tnig_18x19_Fund_SG_4_2.fastq.gz
Fund_SG_5	RNAseq of Tetraneura nigriabdominalis: Fund_SG_5				Sample_Tnig_16ix19_Fund_SG_5_1.fastq.gz	Sample_Tnig_16ix19_Fund_SG_5_2.fastq.gz	Sample_Tnig_18x19_Fund_SG_5_1.fastq.gz	Sample_Tnig_18x19_Fund_SG_5_2.fastq.gz
Fund_Carc_2	RNAseq of Tetraneura nigriabdominalis: Fund_Carc_2				Sample_Tnig_16ix19_Fund_Carc_2_1.fastq.gz	Sample_Tnig_16ix19_Fund_Carc_2_2.fastq.gz	Sample_Tnig_18x19_Fund_Carc_2_1.fastq.gz	Sample_Tnig_18x19_Fund_Carc_2_2.fastq.gz
Fund_Carc_4	RNAseq of Tetraneura nigriabdominalis: Fund_Carc_4				Sample_Tnig_16ix19_Fund_Carc_4_1.fastq.gz	Sample_Tnig_16ix19_Fund_Carc_4_2.fastq.gz	Sample_Tnig_18x19_Fund_Carc_4_1.fastq.gz	Sample_Tnig_18x19_Fund_Carc_4_2.fastq.gz
Fund_Carc_5	RNAseq of Tetraneura nigriabdominalis: Fund_Carc_5				Sample_Tnig_16ix19_Fund_Carc_5_1.fastq.gz	Sample_Tnig_16ix19_Fund_Carc_5_2.fastq.gz	Sample_Tnig_18x19_Fund_Carc_5_1.fastq.gz	Sample_Tnig_18x19_Fund_Carc_5_2.fastq.gz
2ndGen_SG_2_1	RNAseq of Tetraneura nigriabdominalis: 2ndGen_SG_2_1				Sample_Tnig_16ix19_2ndGen_SG_2_1_1.fastq.gz	Sample_Tnig_16ix19_2ndGen_SG_2_1_2.fastq.gz	Sample_Tnig_18x19_2ndGen_SG_2_1_1.fastq.gz	Sample_Tnig_18x19_2ndGen_SG_2_1_2.fastq.gz
2ndGen_SG_2_2	RNAseq of Tetraneura nigriabdominalis: 2ndGen_SG_2_2				Sample_Tnig_16ix19_2ndGen_SG_2_2_1.fastq.gz	Sample_Tnig_16ix19_2ndGen_SG_2_2_2.fastq.gz	Sample_Tnig_18x19_2ndGen_SG_2_2_1.fastq.gz	Sample_Tnig_18x19_2ndGen_SG_2_2_2.fastq.gz
2ndGen_SG_2_3	RNAseq of Tetraneura nigriabdominalis: 2ndGen_SG_2_3				Sample_Tnig_16ix19_2ndGen_SG_2_3_1.fastq.gz	Sample_Tnig_16ix19_2ndGen_SG_2_3_2.fastq.gz	Sample_Tnig_18x19_2ndGen_SG_2_3_1.fastq.gz	Sample_Tnig_18x19_2ndGen_SG_2_3_2.fastq.gz
Fund_SG_2	Fund_SG_2	RNAseq of Tetraneura nigriabdominalis: Fund_SG_2	RNA-Seq	TRANSCRIPTOMIC	cDNA	paired	ILLUMINA	NextSeq 550	WGB - Janelia	fastq

## Sheet: Apis_RNA
Sample ID	Collection	Collection	Stage	Generation	Organ	Library	Sequencing	# Reads	Accession #
	Date	Location				Prep	Method			ignore these two columns for final table prep
						Method				salgl2	salgl1
SG1	2021-02-27	PA, USA		1	SG	WGB	Illumina PE150	5724222, 1273082		5724222	1273082	6997304
SG2	2021-02-27	PA, USA		1	SG	WGB	Illumina PE150	6606339, 1557673		6606339	1557673	8164012
SG3	2021-02-27	PA, USA		1	SG	WGB	Illumina PE150	5221105, 1199959		5221105	1199959	6421064
SG4	2021-02-27	PA, USA		1	SG	WGB	Illumina PE150	5169430, 1159521		5169430	1159521	6328951
carc1	2021-02-27	PA, USA		1	carcass	WGB	Illumina PE150	4363153, 998879		4363153	998879	5362032
carc2	2021-02-27	PA, USA		1	carcass	WGB	Illumina PE150	5433749, 1185062		5433749	1185062	6618811
carc3	2021-02-27	PA, USA		1	carcass	WGB	Illumina PE150	4901408, 1045749		4901408	1045749	5947157
SG1	RNAseq of Acyrthosiphon pisum: SG1				Sample_salgl1_SG1_1.fastq.gz	Sample_salgl1_SG1_2.fastq.gz	Sample_salgl2_SG1_1.fastq.gz	Sample_salgl2_SG1_2.fastq.gz
SG2	RNAseq of Acyrthosiphon pisum: SG2				Sample_salgl1_SG2_1.fastq.gz	Sample_salgl1_SG2_2.fastq.gz	Sample_salgl2_SG2_1.fastq.gz	Sample_salgl2_SG2_2.fastq.gz
SG3	RNAseq of Acyrthosiphon pisum: SG3				Sample_salgl1_SG3_1.fastq.gz	Sample_salgl1_SG3_2.fastq.gz	Sample_salgl2_SG3_1.fastq.gz	Sample_salgl2_SG3_2.fastq.gz
SG4	RNAseq of Acyrthosiphon pisum: SG4				Sample_salgl1_SG4_1.fastq.gz	Sample_salgl1_SG4_2.fastq.gz	Sample_salgl2_SG4_1.fastq.gz	Sample_salgl2_SG4_2.fastq.gz
carc1	RNAseq of Acyrthosiphon pisum: carc1				Sample_salgl1_Apis_carc1_1.fastq.gz	Sample_salgl1_Apis_carc1_2.fastq.gz	Sample_salgl2_Apis_carc1_1.fastq.gz	Sample_salgl2_Apis_carc1_2.fastq.gz
carc2	RNAseq of Acyrthosiphon pisum: carc2				Sample_salgl1_Apis_carc2_1.fastq.gz	Sample_salgl1_Apis_carc2_2.fastq.gz	Sample_salgl2_Apis_carc2_1.fastq.gz	Sample_salgl2_Apis_carc2_2.fastq.gz
carc3	RNAseq of Acyrthosiphon pisum: carc3				Sample_salgl1_Apis_carc3_1.fastq.gz	Sample_salgl1_Apis_carc3_2.fastq.gz	Sample_salgl2_Apis_carc3_1.fastq.gz	Sample_salgl2_Apis_carc3_2.fastq.gz
SG1	SG1	RNAseq of Acyrthosiphon pisum: SG1	RNA-Seq	TRANSCRIPTOMIC	cDNA	paired	ILLUMINA	NextSeq 550	WGB - Janelia	fastq

## Sheet: outgroup_SRA
Species	Accession #
Diuraphis noxia	SRR3038323
Diuraphis noxia	SRR3038324
Diuraphis noxia	SRR3038333
Diuraphis noxia	SRR3038334
Diuraphis noxia	SRR3038335
Diuraphis noxia	SRR3038336
Diuraphis noxia	SRR3038337
Diuraphis noxia	SRR3038338
Diuraphis noxia	SRR3038339
Myzus persicae	ERR2238973
Myzus persicae	ERR2238974
Myzus persicae	ERR2238975
Myzus persicae	ERR2238976
Myzus persicae	ERR2238977
Myzus persicae	ERR2238978
Myzus persicae	ERR2238979
Myzus persicae	ERR2238980
Myzus persicae	ERR2238981
Myzus persicae	ERR2238982
Myzus persicae	ERR2238983
Myzus persicae	ERR2238984
Myzus persicae	ERR2238985
Myzus persicae	ERR2238986
Myzus persicae	ERR2238987
Myzus persicae	ERR2238988
Myzus persicae	ERR2238989
Myzus persicae	ERR2238990
Myzus persicae	ERR2238991
Myzus persicae	ERR2238992
Myzus persicae	ERR2238993
Myzus persicae	ERR2238994
Myzus persicae	ERR2238995
Myzus persicae	ERR2238996
Myzus persicae	ERR2238997
Myzus persicae	ERR2238998
Myzus persicae	ERR2238999
Myzus persicae	ERR2239000
Myzus persicae	ERR2239001
Myzus persicae	ERR2239002
Myzus persicae	ERR2239003
Myzus persicae	ERR2239004
Myzus persicae	ERR2239005
Myzus persicae	ERR2239006
Myzus persicae	ERR2239007
Myzus persicae	ERR2239008
Myzus persicae	ERR2239009
Myzus persicae	ERR2239010
Myzus persicae	ERR2239011
Myzus persicae	ERR2239012
Myzus persicae	ERR2239013
Myzus persicae	ERR2239014
Myzus persicae	ERR2239015
Myzus persicae	ERR2239016
Myzus persicae	ERR2239017
Myzus persicae	ERR2239018
Myzus persicae	ERR2239019
Myzus persicae	ERR2239020
Myzus persicae	ERR2239021
Myzus persicae	ERR2239022
Myzus persicae	ERR2239023
Myzus persicae	ERR2239024
Myzus persicae	ERR2239025
Myzus persicae	ERR2239026
Myzus persicae	ERR2239027
Myzus persicae	ERR2239028
Myzus persicae	ERR2239029
Myzus persicae	ERR2239030
Myzus persicae	ERR2239031
Myzus persicae	ERR2239032
Myzus persicae	ERR2239033
Myzus persicae	ERR2239034
Myzus persicae	ERR2239035
Myzus persicae	ERR2239036
Myzus persicae	ERR2239037
Myzus persicae	ERR2239038
Myzus persicae	ERR2239039
Myzus persicae	ERR2239040
Myzus persicae	ERR2239041
Myzus persicae	ERR2239042
Myzus persicae	ERR2239043
Myzus persicae	ERR2239044
Myzus persicae	ERR2239045
Myzus persicae	ERR2239046
Myzus persicae	ERR2239047
Myzus persicae	ERR2239048
Myzus persicae	ERR2239049
Myzus persicae	ERR2239050
Myzus persicae	ERR2239051
Myzus persicae	ERR2239052
Myzus persicae	ERR2239053
Myzus persicae	ERR2239054
Myzus persicae	ERR2239055
Myzus persicae	ERR2239056
Myzus persicae	ERR2239057
Myzus persicae	ERR2239058
Myzus persicae	ERR2239059
Myzus persicae	ERR2239060
Myzus persicae	ERR2239061
Myzus persicae	ERR2239062
Myzus persicae	ERR2239063
Myzus persicae	ERR2239064
Myzus persicae	ERR2239065
Myzus persicae	ERR2239066
Myzus persicae	ERR2239067
Myzus persicae	ERR2239068
Myzus persicae	ERR2239069
Myzus persicae	ERR2239070
Myzus persicae	ERR2239071
Myzus persicae	ERR2239072
Myzus persicae	ERR2239073
Myzus persicae	ERR2239074
Myzus persicae	ERR2239075
Myzus persicae	ERR2239076
Myzus persicae	ERR2239077
Myzus persicae	ERR2239078
Myzus persicae	ERR2239079
Myzus persicae	ERR2239080
Myzus persicae	ERR983171
Myzus persicae	ERR983172
Myzus persicae	ERR983173
Myzus persicae	ERR983174
Myzus persicae	ERR983175
Myzus persicae	ERR983176
Myzus persicae	ERR983177
Myzus persicae	ERR983178
Myzus persicae	ERR983179
Myzus persicae	ERR983180
Myzus persicae	ERR983181
Myzus persicae	ERR983182
Myzus persicae	ERR983183
Myzus persicae	ERR983184
Myzus persicae	ERR983185
Myzus persicae	ERR983186
Myzus persicae	ERR983187
Myzus persicae	ERR983188
Myzus persicae	ERR2239081
Myzus persicae	ERR2239082
Myzus persicae	ERR2239083
Myzus persicae	ERR2239084
Myzus persicae	ERR2239085
Myzus persicae	ERR2239086
Myzus persicae	ERR2239087
Myzus persicae	ERR2239088
Myzus persicae	ERR2239089
Myzus persicae	ERR2239090
Myzus persicae	ERR2239091
Myzus persicae	ERR2239092
Myzus persicae	SRR2132224
Myzus persicae	SRR2132226
Myzus persicae	SRR3402139
Myzus persicae	SRR3402141
Myzus persicae	SRR6112438
Myzus persicae	SRR6112437
Myzus persicae	SRR6112436
Myzus persicae	SRR6821694
Myzus persicae	SRR6821693
Myzus persicae	SRR6821692
Myzus persicae	SRR6821691
Myzus persicae	SRR6821690
Myzus persicae	SRR6821689
Myzus persicae	SRR6821688
Myzus persicae	SRR6821687
Myzus persicae	SRR6821686
Myzus persicae	SRR6821685
Myzus persicae	SRR6821684
Myzus persicae	SRR6821683
Myzus persicae	SRR6981560
Myzus persicae	SRR6981559
Myzus persicae	SRR1909634
Pentalonia nigronervosa	SRR11607998
Pentalonia nigronervosa	SRR10198109
Pentalonia nigronervosa	SRR10198110
Aphis gossypi	DRR083619
Aphis gossypi	DRR083620
Aphis gossypi	DRR083621
Aphis gossypi	DRR083622
Aphis gossypi	DRR083623
Aphis gossypi	DRR083624
Aphis gossypi	DRR083625
Aphis gossypi	DRR083626
Aphis gossypi	DRR083627
Aphis gossypi	DRR083628
Aphis gossypi	DRR083629
Aphis gossypi	DRR083630
Aphis gossypi	DRR083631
Aphis gossypi	DRR083632
Aphis gossypi	DRR083633
Aphis gossypi	DRR083634
Aphis gossypi	DRR083635
Aphis gossypi	DRR083636
Aphis gossypi	ERR1725379
Aphis gossypi	ERR1725380
Aphis gossypi	ERR1725381
Aphis gossypi	ERR1725382
Aphis gossypi	ERR1725383
Aphis gossypi	ERR1725384
Aphis gossypi	SRR2181872
Aphis gossypi	SRR2181873
Aphis gossypi	SRR2181874
Aphis gossypi	SRR2181876
Aphis gossypi	SRR1257338
Aphis gossypi	SRR1554391
Aphis gossypi	SRR1257339
Aphis gossypi	SRR1257340
Aphis gossypi	SRR1813819
Aphis gossypi	SRR1813826
Aphis gossypi	SRR1813821
Aphis gossypi	SRR2895287
Aphis gossypi	SRR2895295
Aphis gossypi	SRR2895296
Aphis gossypi	SRR2903113
Aphis gossypi	SRR2903727
Aphis gossypi	SRR2904022
Aphis gossypi	SRR3097986
Aphis gossypi	SRR4034145
Aphis gossypi	SRR4384533
Aphis gossypi	SRR766758
Aphis gossypi	SRR766759
Aphis gossypi	SRR946917
Aphis gossypi	SRR953583
Rhopalosiphum maidis	SRR7989287
Rhopalosiphum maidis	SRR7989291
Melanaphis sacchari	SRR6078594
Melanaphis sacchari	SRR6078595
Melanaphis sacchari	SRR6078596
Melanaphis sacchari	SRR6078597
Melanaphis sacchari	SRR6078598
Melanaphis sacchari	SRR6078599
Melanaphis sacchari	SRR6078600
Melanaphis sacchari	SRR6078601
Melanaphis sacchari	SRR6078602
Melanaphis sacchari	SRR6078603
Melanaphis sacchari	SRR6078604
Sipha flava	SRR7009156
Sipha flava	SRR7009157
Sipha flava	SRR7009159
Sipha flava	SRR7009161
Sipha flava	SRR7009162
Sipha flava	SRR7009164
Sipha flava	SRR7009166
Sipha flava	SRR7009168
Sipha flava	SRR7009171
Sipha flava	SRR7009173
Sipha flava	SRR7009175
Sipha flava	SRR7009177
Sipha flava	SRR7009179
Sipha flava	SRR7009181
Sipha flava	SRR7009183
Sipha flava	SRR7009186
Sipha flava	SRR7009188
Sipha flava	SRR7009190
Sipha flava	SRR7009155
Sipha flava	SRR7009158
Sipha flava	SRR7009160
Sipha flava	SRR7009163
Sipha flava	SRR7009165
Sipha flava	SRR7009167
Sipha flava	SRR7009169
Sipha flava	SRR7009170
Sipha flava	SRR7009172
Sipha flava	SRR7009174
Sipha flava	SRR7009176
Sipha flava	SRR7009178
Sipha flava	SRR7009180
Sipha flava	SRR7009182
Sipha flava	SRR7009184
Sipha flava	SRR7009185
Sipha flava	SRR7009187
Sipha flava	SRR7009189
Eriosoma lanigerum	SRR11515469
Eriosoma lanigerum	SRR11516642
Cinara cedri	ERR3447770
Daktulosphaira vitifoliae	SRR2294730
Daktulosphaira vitifoliae	SRR2294731
Daktulosphaira vitifoliae	SRR2294732
Daktulosphaira vitifoliae	SRR2294733
Daktulosphaira vitifoliae	SRR2294734
Daktulosphaira vitifoliae	SRR2051480
Daktulosphaira vitifoliae	SRR9621859
Daktulosphaira vitifoliae	SRR10013518
Daktulosphaira vitifoliae	SRR10013519
Daktulosphaira vitifoliae	SRR10013520
Daktulosphaira vitifoliae	SRR10013521
Daktulosphaira vitifoliae	SRR10013522
Maconellicoccus hirsutus	SRR13590441
Maconellicoccus hirsutus	SRR13590442
Maconellicoccus hirsutus	SRR13590443
Maconellicoccus hirsutus	SRR13590444
Phenacoccus solenopsis	SRR7657827
Phenacoccus solenopsis	SRR7657828
Phenacoccus solenopsis	SRR7657829
Phenacoccus solenopsis	SRR7657830
Phenacoccus solenopsis	SRR7657831
Phenacoccus solenopsis	SRR7657832
Phenacoccus solenopsis	SRR6782022
Phenacoccus solenopsis	SRR6782023
Phenacoccus solenopsis	SRR6782024
Phenacoccus solenopsis	SRR6782025
Phenacoccus solenopsis	SRR6801044
Phenacoccus solenopsis	SRR9960024
Phenacoccus solenopsis	SRR9960025
Phenacoccus solenopsis	SRR9960026
Ericerus pela	SRR7188757
Ericerus pela	SRR7188758
Ericerus pela	SRR9617901
Ericerus pela	SRR9617902
Ericerus pela	SRR9617903
Ericerus pela	SRR9617904
Ericerus pela	SRR9617905
Ericerus pela	SRR9617906
Ericerus pela	SRR9617907
Ericerus pela	SRR9617908
Ericerus pela	SRR9617909
Ericerus pela	SRR9617910
Ericerus pela	SRR9617911
Ericerus pela	SRR9617912
Ericerus pela	SRR9617913
Ericerus pela	SRR9617914
Ericerus pela	SRR9617915
Ericerus pela	SRR9617916
Ericerus pela	SRR9617917
Ericerus pela	SRR9617918
Diaphorina citri	SRR10915943
Diaphorina citri	SRR10915944
Diaphorina citri	SRR10915945
Diaphorina citri	SRR11801814
Diaphorina citri	SRR11801815
Diaphorina citri	SRR11801816
Diaphorina citri	SRR11801817
Diaphorina citri	SRR11801818
Diaphorina citri	SRR11801819
Diaphorina citri	SRR11801820
Diaphorina citri	SRR11801821
Diaphorina citri	SRR11802723
Diaphorina citri	SRR11802724
Diaphorina citri	SRR11802725
Diaphorina citri	SRR11805276
Diaphorina citri	SRR11805277
Diaphorina citri	SRR11805278
Diaphorina citri	SRR11805279
Diaphorina citri	SRR11805280
Diaphorina citri	SRR11805281
Diaphorina citri	SRR6965165
Diaphorina citri	SRR6965166
Diaphorina citri	SRR6965168
Diaphorina citri	SRR6965169
Diaphorina citri	SRR6965173
Diaphorina citri	SRR6965174
Diaphorina citri	SRR6965176
Diaphorina citri	SRR11822605
Diaphorina citri	SRR11822606
Diaphorina citri	SRR11822607
Diaphorina citri	SRR11822608
Diaphorina citri	SRR11822609
Diaphorina citri	SRR11822610
Diaphorina citri	SRR11822611
Diaphorina citri	SRR11822612
Diaphorina citri	SRR11822613
Diaphorina citri	SRR11822614
Diaphorina citri	SRR11822615
Diaphorina citri	SRR11822616
Diaphorina citri	SRR11822617
Diaphorina citri	SRR11822618
Diaphorina citri	SRR11822619
Diaphorina citri	SRR6965165
Diaphorina citri	SRR6965166
Diaphorina citri	SRR6965168
Diaphorina citri	SRR6965169
Diaphorina citri	SRR6965173
Diaphorina citri	SRR6965174
Diaphorina citri	SRR6965176
Diaphorina citri	SRR6965167
Diaphorina citri	SRR6965170
Diaphorina citri	SRR6965171
Diaphorina citri	SRR6965172
Diaphorina citri	SRR6965175
Pachypsylla venusta	SRR961881
Pachypsylla venusta	SRR961992
Pachypsylla venusta	SRR961994
Pachypsylla venusta	SRR961995
Pachypsylla venusta	SRR961996
Pachypsylla venusta	SRR961997
Pachypsylla venusta	SRR1824581
Pachypsylla venusta	SRR1824580
Pachypsylla venusta	SRR1824579
Bemisia tabaci	DRR018506
Bemisia tabaci	ERR1337894
Bemisia tabaci	ERR1337895
Bemisia tabaci	ERR1337896
Bemisia tabaci	ERR1337897
Bemisia tabaci	ERR1337898
Bemisia tabaci	ERR1337899
Bemisia tabaci	ERR1337900
Bemisia tabaci	ERR1337901
Bemisia tabaci	ERR1337902
Bemisia tabaci	ERR1337903
Bemisia tabaci	ERR1337904
Bemisia tabaci	ERR1337905
Bemisia tabaci	ERR1337906
Bemisia tabaci	ERR1337907
Bemisia tabaci	ERR1337908
Bemisia tabaci	ERR3486563
Bemisia tabaci	ERR3486564
Bemisia tabaci	ERR3486565
Bemisia tabaci	ERR3486566
Bemisia tabaci	ERR3486567
Bemisia tabaci	ERR3486568
Bemisia tabaci	ERR3486569
Bemisia tabaci	ERR3486570
Bemisia tabaci	ERR3486571
Bemisia tabaci	ERR3486572
Bemisia tabaci	ERR3486573
Bemisia tabaci	ERR3486574
Bemisia tabaci	ERR3486575
Bemisia tabaci	ERR3486576
Bemisia tabaci	ERR3486577
Bemisia tabaci	ERR3486578
Bemisia tabaci	ERR3486579
Bemisia tabaci	ERR3486580
Bemisia tabaci	ERR3486581
Bemisia tabaci	ERR3486582
Bemisia tabaci	ERR3486583
Bemisia tabaci	ERR3486584
Bemisia tabaci	ERR3486585
Bemisia tabaci	ERR3486586
Bemisia tabaci	ERR3486760
Bemisia tabaci	ERR3486761
Bemisia tabaci	ERR3486762
Bemisia tabaci	ERR3486763
Bemisia tabaci	ERR3486764
Bemisia tabaci	ERR3486765
Bemisia tabaci	ERR3486766
Bemisia tabaci	ERR3486767
Bemisia tabaci	ERR3486768
Bemisia tabaci	ERR3486780
Bemisia tabaci	ERR3486824
Bemisia tabaci	ERR3486940
Bemisia tabaci	SRR039231
Bemisia tabaci	SRR062575
Bemisia tabaci	SRR1159208
Bemisia tabaci	SRR1159209
Bemisia tabaci	SRR1159210
Bemisia tabaci	SRR1523522
Bemisia tabaci	SRR1930109
Bemisia tabaci	SRR1943311
Bemisia tabaci	SRR2001504
Bemisia tabaci	SRR2168747
Bemisia tabaci	SRR2168751
Bemisia tabaci	SRR2174309
Bemisia tabaci	SRR2174310
Bemisia tabaci	SRR2174311
Bemisia tabaci	SRR2174312
Bemisia tabaci	SRR2174316
Bemisia tabaci	SRR2174318
Bemisia tabaci	SRR2174322
Bemisia tabaci	SRR2174324
Bemisia tabaci	SRR2174325
Bemisia tabaci	SRR2174326
Bemisia tabaci	SRR2619082
Bemisia tabaci	SRR2619086
Bemisia tabaci	SRR2619087
Bemisia tabaci	SRR2895290
Bemisia tabaci	SRR2895294
Bemisia tabaci	SRR316271
Bemisia tabaci	SRR3179621
Bemisia tabaci	SRR3179624
Bemisia tabaci	SRR3179625
Bemisia tabaci	SRR3179627
Bemisia tabaci	SRR3179628
Bemisia tabaci	SRR3179630
Bemisia tabaci	SRR3179632
Bemisia tabaci	SRR3179636
Bemisia tabaci	SRR3179637
Bemisia tabaci	SRR3179639
Bemisia tabaci	SRR3179640
Bemisia tabaci	SRR3179641
Bemisia tabaci	SRR3179644
Bemisia tabaci	SRR3179949
Bemisia tabaci	SRR3179950
Bemisia tabaci	SRR3179952
Bemisia tabaci	SRR3179954
Bemisia tabaci	SRR3179958
Bemisia tabaci	SRR3179959
Bemisia tabaci	SRR3179978
Bemisia tabaci	SRR3179979
Bemisia tabaci	SRR3179981
Bemisia tabaci	SRR3179982
Bemisia tabaci	SRR3179983
Bemisia tabaci	SRR3179984
Bemisia tabaci	SRR3179986
Bemisia tabaci	SRR3179987
Bemisia tabaci	SRR3179989
Bemisia tabaci	SRR3179991
Bemisia tabaci	SRR3179993
Bemisia tabaci	SRR3179994
Bemisia tabaci	SRR3179995
Bemisia tabaci	SRR3179997
Bemisia tabaci	SRR3180024
Bemisia tabaci	SRR3180025
Bemisia tabaci	SRR3180027
Bemisia tabaci	SRR3180029
Bemisia tabaci	SRR4039449
Bemisia tabaci	SRR4039450
Bemisia tabaci	SRR4293724
Bemisia tabaci	SRR4293725
Bemisia tabaci	SRR4293727
Bemisia tabaci	SRR4293728
Bemisia tabaci	SRR4293729
Bemisia tabaci	SRR4293730
Bemisia tabaci	SRR4293731
Bemisia tabaci	SRR4293732
Bemisia tabaci	SRR4293733
Bemisia tabaci	SRR4293734
Bemisia tabaci	SRR4293735
Bemisia tabaci	SRR4293736
Bemisia tabaci	SRR4293737
Bemisia tabaci	SRR4293739
Bemisia tabaci	SRR4293740
Bemisia tabaci	SRR4293741
Bemisia tabaci	SRR4293742
Bemisia tabaci	SRR4293743
Bemisia tabaci	SRR4293744
Bemisia tabaci	SRR4293745
Bemisia tabaci	SRR4293746
Bemisia tabaci	SRR4293747
Bemisia tabaci	SRR4293748
Bemisia tabaci	SRR4293749
Bemisia tabaci	SRR4293750
Bemisia tabaci	SRR4293751
Bemisia tabaci	SRR4293752
Bemisia tabaci	SRR4293753
Bemisia tabaci	SRR4293754
Bemisia tabaci	SRR4293755
Bemisia tabaci	SRR4293756
Bemisia tabaci	SRR4293757
Bemisia tabaci	SRR4293758
Bemisia tabaci	SRR4293759
Bemisia tabaci	SRR4334672
Bemisia tabaci	SRR4334673
Bemisia tabaci	SRR4334674
Bemisia tabaci	SRR4426099
Bemisia tabaci	SRR4426100
Bemisia tabaci	SRR4426101
Bemisia tabaci	SRR4426102
Bemisia tabaci	SRR4426103
Bemisia tabaci	SRR4426104
Bemisia tabaci	SRR4426105
Bemisia tabaci	SRR4426106
Bemisia tabaci	SRR4426107
Bemisia tabaci	SRR4426108
Bemisia tabaci	SRR4426109
Bemisia tabaci	SRR4426110
Bemisia tabaci	SRR4426111
Bemisia tabaci	SRR4426112
Bemisia tabaci	SRR4426113
Bemisia tabaci	SRR4426114
Bemisia tabaci	SRR4426115
Bemisia tabaci	SRR4426116
Bemisia tabaci	SRR4426117
Bemisia tabaci	SRR4426118
Bemisia tabaci	SRR4426119
Bemisia tabaci	SRR4426120
Bemisia tabaci	SRR4426121
Bemisia tabaci	SRR4426122
Bemisia tabaci	SRR453538
Bemisia tabaci	SRR453539
Bemisia tabaci	SRR453540
Bemisia tabaci	SRR453541
Bemisia tabaci	SRR453542
Bemisia tabaci	SRR453543
Bemisia tabaci	SRR453544
Bemisia tabaci	SRR453545
Bemisia tabaci	SRR5010608
Bemisia tabaci	SRR5086009
Bemisia tabaci	SRR5086010
Bemisia tabaci	SRR5109958
Bemisia tabaci	SRR5110306
Bemisia tabaci	SRR5723126
Bemisia tabaci	SRR6117407
Bemisia tabaci	SRR6313813
Bemisia tabaci	SRR6313814
Bemisia tabaci	SRR6313815
Bemisia tabaci	SRR7227112
Bemisia tabaci	SRR7227113
Bemisia tabaci	SRR7227114
Bemisia tabaci	SRR7227115
Bemisia tabaci	SRR7227116
Bemisia tabaci	SRR7227117
Bemisia tabaci	SRR7227118
Bemisia tabaci	SRR7227119
Bemisia tabaci	SRR7227120
Bemisia tabaci	SRR7227121
Bemisia tabaci	SRR7829902
Bemisia tabaci	SRR7829903
Bemisia tabaci	SRR7829904
Bemisia tabaci	SRR7829905
Bemisia tabaci	SRR7829906
Bemisia tabaci	SRR7829907
Bemisia tabaci	SRR7829908
Bemisia tabaci	SRR7829909
Bemisia tabaci	SRR835756
Bemisia tabaci	SRR835757
Bemisia tabaci	SRR835869
Bemisia tabaci	SRR5110307
Bemisia tabaci	SRR4293726
Trialeurodes vaporariorum	SRR9038785
Trialeurodes vaporariorum	SRR9038786
Trialeurodes vaporariorum	SRR9038787
Trialeurodes vaporariorum	SRR9038788
Trialeurodes vaporariorum	SRR9038789
Trialeurodes vaporariorum	SRR9038790
Trialeurodes vaporariorum	SRR11452002
Trialeurodes vaporariorum	SRR11452003
Trialeurodes vaporariorum	SRR10192919
Trialeurodes vaporariorum	SRR10192921
Trialeurodes vaporariorum	SRR10192922
Trialeurodes vaporariorum	SRR10192928
Trialeurodes vaporariorum	SRR10192929
Trialeurodes vaporariorum	SRR10192930
Trialeurodes vaporariorum	SRR10192931
Trialeurodes vaporariorum	SRR066677
Trialeurodes vaporariorum	SRR10192917
Trialeurodes vaporariorum	SRR10192918
Trialeurodes vaporariorum	SRR10192920
Trialeurodes vaporariorum	SRR10192923
Trialeurodes vaporariorum	SRR10192924
Laodelphax striatella	SRR035224
Laodelphax striatella	SRR035225
Laodelphax striatella	SRR4019001
Laodelphax striatella	SRR4019085
Laodelphax striatella	SRR4019086
Laodelphax striatella	SRR4020768
Laodelphax striatella	SRR4075582
Laodelphax striatella	SRR4075591
Laodelphax striatella	SRR4075600
Laodelphax striatella	SRR4075601
Laodelphax striatella	SRR4075602
Laodelphax striatella	SRR4075603
Laodelphax striatella	SRR4075604
Laodelphax striatella	SRR4075605
Laodelphax striatella	SRR4075914
Laodelphax striatella	SRR5816380
Laodelphax striatella	SRR941775
Laodelphax striatella	SRR1614218
Laodelphax striatella	SRR1614222
Laodelphax striatella	SRR1617628
Laodelphax striatella	SRR1619428
Nilaparvata lugens	DRR016171
Nilaparvata lugens	DRR016172
Nilaparvata lugens	DRR118520
Nilaparvata lugens	SRR064533
Nilaparvata lugens	SRR1269581
Nilaparvata lugens	SRR1537484
Nilaparvata lugens	SRR1537486
Nilaparvata lugens	SRR5149721
Nilaparvata lugens	SRR6361096
Nilaparvata lugens	SRR6361097
Nilaparvata lugens	SRR6361098
Nilaparvata lugens	SRR6361099
Nilaparvata lugens	SRR6361100
Nilaparvata lugens	SRR6361101
Nilaparvata lugens	SRR6361102
Nilaparvata lugens	SRR6361103
Nilaparvata lugens	SRR6361104
Nilaparvata lugens	SRR6361105
Nilaparvata lugens	SRR6361106
Nilaparvata lugens	SRR6361107
Nilaparvata lugens	SRR6370730
Nilaparvata lugens	SRR6370731
Nilaparvata lugens	SRR6370732
Nilaparvata lugens	SRR6370733
Nilaparvata lugens	SRR6370734
Nilaparvata lugens	SRR6370735
Nilaparvata lugens	SRR7058090
Nilaparvata lugens	SRR7058091
Nilaparvata lugens	SRR7058092
Nilaparvata lugens	SRR7058093
Nilaparvata lugens	SRR7058094
Nilaparvata lugens	SRR7058095
Nilaparvata lugens	SRR7293259
Nilaparvata lugens	SRR7293611
Nilaparvata lugens	SRR7299271
Nilaparvata lugens	SRR7299348
Nilaparvata lugens	SRR7299371
Nilaparvata lugens	SRR7299433
Nilaparvata lugens	SRR7311307
Nilaparvata lugens	SRR7339787
Nilaparvata lugens	SRR7339932
Nilaparvata lugens	DRR118508
Nilaparvata lugens	DRR118509
Nilaparvata lugens	DRR118510
Nilaparvata lugens	DRR118511
Nilaparvata lugens	DRR118512
Nilaparvata lugens	DRR118513
Nilaparvata lugens	DRR118514
Nilaparvata lugens	DRR118515
Nilaparvata lugens	DRR118517
Nilaparvata lugens	DRR118518
Nilaparvata lugens	DRR118519
Nilaparvata lugens	SRR064533
Nilaparvata lugens	SRR4018985
Nilaparvata lugens	SRR4018986
Nilaparvata lugens	SRR4021819
Nilaparvata lugens	SRR5940966

## Sheet: Genomes
species	Original genomes Genbank assembly accession or alternative location	Manual_corrected_BRAKER_Annotation	TRINITY_assembly
Acyrthosiphon pisum	GCF_005508785.1	Apis.Augustus.updated_w_annots.7vii21.gff3	apis.Trinity.fasta.gz
Aphis gossypi	GCF_004010815.1	Agos.Augustus.updated_w_annots.24vii21.gff3	agos.Trinity.fasta.gz
Bemisia tabaci	GCA_001854935.1	Btab.Augustus.updated_w_annots.7vii21.gff3
Cinara cedri	GCA_902439185.1	Cced.Augustus.updated_w_annots.7vii21.gff3	cced.Trinity.fasta.gz
Daktulosphaira vitifoliae	https://bipaa.genouest.org/sp/daktulosphaira_vitifoliae/download/genome/v3.1/Dv_mitochondrial_genome.fa	Dvit.Augustus.updated_w_annots.7vii21.gff3
Diaphorina citri	GCA_000475195.1	Dcit.Augustus.updated_w_annots.7vii21.gff3
Diuraphis noxia	GCA_001186385.1	Dnox.Augustus.updated_w_annots.7vii21.gff3	dnox.Trinity.fasta.gz
Ericerus pela	GCA_011428145.1	Epel.Augustus.updated_w_annots.7vii21.gff3
Eriosoma lanigerum	GCA_013282895.1	Elan.Augustus.updated_w_annots.7vii21.gff3	elan.Trinity.fasta.gz
Hormaphis cornu	GCA_017140985.1	Augustus.updated_w_annots.19viii21_final.gff3	hcor.Trinity.fasta.gz
Laodelphax striatella	GCA_003335185.2	Lstr.Augustus.updated_w_annots.7vii21.gff3
Maconellicoccus hirsutus	GCA_003261595.1	Mhir.Augustus.updated_w_annots.7vii21.gff3
Melanaphis sacchari	GCA_002803265.2	Msac.Augustus.updated_w_annots.7vii21.gff3	msac.Trinity.fasta.gz
Myzus persicae	GCA_001856785.1	Mper.Augustus.updated_w_annots.7vii21.gff3	mper.Trinity.fasta.gz
Nilaparvata lugens	GCA_000757685.1	Nlug.Augustus.updated_w_annots.7vii21.gff3
Pachypsylla venusta	GCA_012654025.1	Pven.Augustus.updated_w_annots.7vii21.gff3
Pentalonia nigronervosa	GCA_014851325.1	Pnig.Augustus.updated_w_annots.7vii21.gff3	pnig.Trinity.fasta.gz
Phenacoccus solenopsis	GCA_009761765.1	Psol.Augustus.updated_w_annots.7vii21.gff3
Rhopalosiphum maidis	GCF_003676215.2	Rmai.Augustus.updated_w_annots.7vii21.gff3	rmai.Trinity.fasta.gz
Sipha flava	GCA_003268045.1	Sfla.Augustus.updated_w_annots.7vii21.gff3	sfla.Trinity.fasta.gz
Tetraneura ulmi	to be uploaded	Tulm.Augustus.updated_w_annots.7vii21.gff3	tulm.Trinity.fasta.gz
Trialeurodes vaporariorum	GCA_011764245.1	Tvap.Augustus.updated_w_annots.7vii21.gff3

## Sheet: Tulm_genome_reads
Sample ID	Collection	Collection	Stage	Generation	Organ	Library	Sequencing	# Reads	Accession #
	Date	Location				Prep	Method
						Method
Tulm_reference	2021-02-27	PA, USA		1	Whole body	10X Genomics	Illumina PE150	441975717
